# Supplementary material for: Effects of and Lessons Learned from an Internet-Based Physical Activity Support Program (with and without Physiotherapist Telephone Counselling) on Physical Activity Levels of Breast and Prostate Cancer Survivors: The PABLO Randomized Controlled Trial
Source: Cancers (Basel). 2021 Jul 21;13(15):3665. doi: 10.3390/cancers13153665 (PMC8345041; doi:10.3390/cancers13153665)
Supplement: Supplementary file 1 [file cancers-13-03665-s001.zip]

Archive with 2 entries (2 files):
- SupplementaryDataSection.pdf
- SupplementaryMaterial_Final.pdf
